# Supplementary material for: Genome-Wide Extrachromosomal Circular DNA Profiling of Paired Hepatocellular Carcinoma and Adjacent Liver Tissues
Source: Cancers (Basel). 2023 Nov 7;15(22):5309. doi: 10.3390/cancers15225309 (PMC10670553; doi:10.3390/cancers15225309)
Supplement: Supplementary file 1 [file cancers-15-05309-s001.zip]

Archive with 1 entries (1 files):
- cancers-2623888-supplementary.pdf
